# Supplementary material for: Cai’s herbal tea enhances mitochondrial autophagy of type 1 diabetic mellitus β cells through the AMPK/mTOR pathway and alleviates inflammatory response
Source: Acta Diabetol. 2024 Jul 2;61(12):1553–67. doi: 10.1007/s00592-024-02316-y (PMC11628451; doi:10.1007/s00592-024-02316-y)
Supplement: Supplementary file 1 — Supplementary file1 (XLSX 26 KB) [file 592_2024_2316_MOESM1_ESM.xlsx]

## Sheet: Positive mode
Components in Cai's herbal tea identified in positive mode
Name	Formula	Mass (Da)	RT (min)	Library Score	Area
L-Proline	C5H9NO2	115.063	0.754868	1	38840.6
Cytidine	C9H13N3O5	243.086	1.27027	1	43275.6
Leu	C6H13NO2	131.095	1.35154	1	43589.7
Guanosine	C10H13N5O5	283.092	1.94216	1	84920.5
Adenosine	C10H13N5O4	267.097	2.06265	1	166990
L-Tryptophan	C11H12N2O2	204.09	2.63335	1	54621.7
Chlorogenic acid	C16H18O9	354.095	3.09648	1	87439.6
Riboflavin	C17H20N4O6	376.138	3.45209	1	17785.5
Quercetin	C15H10O7	302.043	4.13739	1	64786.6
Hyperin	C21H20O12	464.095	4.13878	1	67331.6
Luteoloside	C21H20O11	448.101	4.43155	1	58100.9
Kaempferol	C15H10O6	286.048	4.43247	1	68165.8
Luteolin	C15H10O6	286.048	4.43247	1	68165.8
Aempferol-3-O-rutinoside	C27H30O15	594.158	4.24509	0.99748	14824.3
L-Phenylalanine	C9H11NO2	165.079	2.09397	0.996297	147681
Rutin	C27H30O16	610.153	3.96874	0.996223	88186.4
Wogonin 7-O-glucuronide	C22H20O11	460.101	5.55059	0.996039	32560.4
Niacinamide	C6H6N2O	122.048	1.86573	0.994365	45728.7
Pyridoxine	C8H11NO3	169.074	1.31568	0.992031	18068.7
Ononin	C22H22O9	430.126	4.96153	0.985793	40612.1
Nuciferin	C19H21NO2	295.157	4.7301	0.983484	29578.2
Calycosin-7-O-glucoside	C22H22O10	446.121	4.02192	0.982464	83315.9
Sweroside	C16H22O9	358.126	3.49745	0.97932	78503.7
Berberine	C20H17NO4	335.116	5.0367	0.976956	104662
Cinnamic acid	C9H8O2	148.052	10.4212	0.975531	9050.51
Uridine	C9H12N2O6	244.07	1.66392	0.973329	6649.45
Matrine	C15H24N2O	248.189	2.07918	0.97008	78249.8
Narcissoside	C28H32O16	624.169	4.86141	0.969061	11070.7
Schisandrin	C24H32O7	432.215	7.8487	0.963698	57158.4
Columbianadin +Na	C19H20O5.Na	351.121	4.96927	0.948364	38207.4
Guanine	C5H5N5O	151.049	1.46233	0.947563	147333
Hypoxanthine	C5H4N4O	136.039	1.54038	0.944455	42017.8
Thr	C4H9NO3	119.058	2.09409	0.943797	152069
Adenine	C5H5N5	135.054	1.5471	0.941887	437064
N-Acetylneuraminic acid	C11H19NO9	309.106	3.2628	0.941804	42311.9
Alantolactone	C15H20O2	232.146	9.13318	0.941382	12606.2
Cyanidin-3-O-glucoside	C21H20O11	448.101	4.43155	0.93489	58100.9
Ornithine	C5H12N2O2	132.09	4.40988	0.93105	20586
Calycosin	C16H12O5	284.068	5.52872	0.923247	59101.1
5-Hydroxymethylfurfural	C6H6O3	126.032	2.38961	0.90905	166051
Sophocarpine	C15H22N2O	246.173	2.18863	0.907336	34821.5
Phellodendrine	C20H23NO4	341.163	3.78204	0.906672	414139
Trigonelline	C7H7NO2	137.048	0.756564	0.877622	60986.5
6-Methylcoumarin	C10H8O2	160.052	3.38243	0.874909	8974.63
L-Arginine	C6H14N4O2	174.112	0.687078	0.870479	218677
Ile	C6H13NO2	131.095	1.35154	0.866203	43589.7
4-Pyridoxic acid	C8H9NO4	183.053	3.7521	0.792958	5758.97
Salidroside +NH3	C14H20O7.NH3	317.147	6.75353	0.781444	19609.8
Schaftoside	C26H28O14	564.148	3.64014	0.762867	12770.2
Scopoletin	C10H8O4	192.042	4.33558	0.754996	24487.1
Warfarin Sodium	C19H15O4Na	330.087	7.81306	0.754374	58060.5
Hypotaurine	C2H7NO2S	109.02	1.31439	0.736546	62648.5
Coproporphyrin I	C36H38N4O8	654.269	3.92071	0.700923	12247
Anise oil	C10H12O	148.089	10.4213	0.696545	8957.42
Atractylenolide I	C15H18O2	230.131	7.95349	0.684153	24332.9
Licoagroside D	C22H24O10	448.137	4.43155	0.678724	58096.6
4-Hydroxyproline	C5H9NO3	131.058	1.35153	0.677155	43553.4
Verbenalin	C17H24O10	388.137	3.01688	0.658042	127420
Acetylcysteine	C5H9NO3S	163.03	2.17888	0.657943	10076.6
12-Hydroxydodecanoic acid	C12H24O3	216.173	3.18948	0.657135	33819.7
Sauchinone	C20H20O6	356.126	9.67835	0.649991	3544
Hydrocinnamic acid	C9H10O2	150.068	3.38202	0.635519	10362.8
Camphor	C10H16O	152.12	4.41081	0.611177	21398.6

## Sheet: negative mode
Components in Cai's herbal tea identified in negative mode
Name	Formula	Mass (Da)	RT (min)	Library Score	Area
Fumaric acid	C4H4O4	116.011	0.658541	1	66024.3
Pipecolic acid	C6H11NO2	129.079	0.734234	1	59593.7
Succinic acid	C4H6O4	118.027	0.830305	1	27172.2
Adenine	C5H5N5	135.054	1.47231	1	18748.3
Guanosine	C10H13N5O5	283.092	1.8788	1	16515.3
Phe	C9H11NO2	165.079	2.06392	1	9110.42
L-Cysteine	C3H7NO2S	121.02	4.05292	1	3675.88
4-Hydroxybenzoic acid	C7H6O3	138.032	4.57378	1	67903.8
Salvianolic acid Y	C36H30O16	718.153	4.83617	1	26449.8
Baicalin	C21H18O11	446.085	4.9418	1	59086.2
Ononin +HCOOH	C22H22O9.HCOOH	476.132	5.00121	1	25468
Dodecanoic acid	C12H24O2	200.178	5.89392	1	12745.7
Undecanedioic acid	C11H20O4	216.136	6.08926	1	20672.5
Kaempferol	C15H10O6	286.048	6.21398	1	16198.6
Dodecanedioic acid	C12H22O4	230.152	6.72019	1	5846.19
Ginsenoside Rd +HCOOH	C48H82O18.HCOOH	992.556	6.77725	1	8269.23
Ginsenoside Re +HCOOH	C48H82O18.HCOOH	992.556	6.77725	1	8269.23
Asiatic acid	C30H48O5	488.35	7.98338	1	6951.29
Salvianolic acid B	C36H30O16	718.153	4.83617	0.99645	26449.8
Malic acid	C4H6O5	134.022	0.658751	0.996137	184084
Hyperin	C21H20O12	464.095	4.13958	0.995886	204802
Morroniside +HCOOH	C17H26O11.HCOOH	452.153	3.03493	0.995033	357535
2-Isopropylmalic acid	C7H12O5	176.068	2.71043	0.994099	71416.8
Azelaic acid	C9H16O4	188.105	4.72838	0.994079	99962.7
Loganic acid	C16H24O10	376.137	2.80186	0.993595	122797
Quercetin	C15H10O7	302.043	5.52673	0.993202	109107
Salicylic acid	C7H6O3	138.032	4.57378	0.992516	67903.8
Wogonin 7-O-glucuronide	C22H20O11	460.101	5.61409	0.992362	38721.3
Pantothenic acid	C9H17NO5	219.111	2.31218	0.991519	10140.2
Salvianolic acid E	C36H30O16	718.153	4.83617	0.990192	26449.8
Sebacic acid	C10H18O4	202.121	5.42552	0.988479	31502.2
Pedunsaponin A	C42H66O15	810.44	1.74295	0.988193	4104.59
L-Tryptophan	C11H12N2O2	204.09	2.58857	0.986729	6489.55
Geniposide + HCOOH	C17H24O10.HCOOH	434.142	3.49096	0.983229	107267
Isorhamnetin-3-O-neohespeidoside	C28H32O16	624.169	4.86349	0.982761	42090.6
Astragalin	C21H20O11	448.101	4.43419	0.981573	109464
Aempferol-3-O-rutinoside	C27H30O15	594.158	4.25645	0.981386	36449.9
Rutin	C27H30O16	610.153	3.98127	0.980975	220539
7-O-Methylmangiferin	C20H20O11	436.101	3.43289	0.980731	535162
Loganin +HCOOH	C17H26O10.HCOOH	436.158	3.43289	0.980731	534454
3,4',5-Trimethoxy-trans-stilbene	C17H18O3	270.126	5.16418	0.980382	18262.8
Quinic acid	C7H12O6	192.063	0.666463	0.979069	257042
2,6-Dihydroxybenzoic acid	C7H6O4	154.027	3.88762	0.974723	49739.1
4-Pyridoxic acid	C8H9NO4	183.053	1.94009	0.973064	2656.2
L-Homocysteic acid	C4H9NO5S	183.02	1.9401	0.973064	2654.34
Pseuoginsenoside F11	C42H72O14	800.492	7.02869	0.969316	33666.7
Uridine	C9H12N2O6	244.07	1.48431	0.965835	59944.3
Neochlorogenic acid	C16H18O9	354.095	2.63027	0.96247	591500
Ornithine	C5H12N2O2	132.09	1.45367	0.9597	19246
2-Ethyl-2-Hydroxybutyric acid	C6H12O3	132.079	1.45369	0.9597	19241.4
Cinnamaldehyde	C9H8O	132.058	1.47376	0.9597	9665.18
Methylsuccinic acid	C5H8O4	132.042	1.47376	0.9597	9660.28
L-Asparagine	C4H8N2O3	132.053	1.47377	0.9597	9662.2
Traumatic acid	C12H20O4	228.136	6.3908	0.954097	296375
Wulignan A1	C20H22O5	342.147	0.767344	0.951726	256246
Turanose	C12H22O11	342.116	0.767345	0.951726	256239
Methylophiopogonanone A	C19H18O6	342.11	0.767345	0.951726	256238
Magnoflorine	C20H24NO4	342.171	0.767345	0.951726	256244
p-Hydroxybenzaldehyde	C7H6O2	122.037	3.79535	0.949688	13993.1
Clinodiside A	C48H78O19	958.514	7.63314	0.949359	4405.88
3-Methylindole	C9H9N	131.074	1.31058	0.948357	9448.83
Creatine	C4H9N3O2	131.069	1.31058	0.948357	9448.52
Ile	C6H13NO2	131.095	1.31059	0.948357	9450.38
Leu	C6H13NO2	131.095	1.31059	0.948357	9450.38
Stachyose	C24H42O21	666.222	1.18391	0.937334	40485.3
Sweroside +HCOOH	C16H22O9.HCOOH	404.132	3.52097	0.925599	154486
Sennoside C	C42H40O19	848.216	4.6582	0.924267	15166.8
Guanosine monophosphate	C10H14N5O8P	363.058	1.98602	0.921847	24116.8
Acacetin	C16H12O5	284.068	5.56733	0.918794	27181.7
Eleutheroside E +HCOOH	C34H46O18.HCOOH	788.274	5.12856	0.916195	8827
Citric acid	C6H8O7	192.027	0.666463	0.913999	257037
Urocanic acid	C6H6N2O2	138.043	4.57378	0.911837	67893.8
p-Coumaric acid	C9H8O3	164.047	4.05109	0.899235	11724.5
L-Dihydroorotic acid	C5H6N2O4	158.033	3.21755	0.899188	5575.78
Mulberroside A	C26H32O14.HCOOH	614.185	2.75034	0.898021	74300
Gluconic acid	C6H12O7	196.058	0.666103	0.893248	32503.7
2-Phenylbutyric acid	C10H12O2	164.084	4.05111	0.893112	11729.8
5-Aminolevulinic acid	C5H9NO3	131.058	1.31056	0.884341	9450.29
Vaccarin	C32H38O19	726.201	4.37827	0.881917	7655.11
N-Acetyl-L-phenylalanine	C11H13NO3	207.09	3.76331	0.868608	49371.7
Hesperidin	C28H34O15	610.19	3.98127	0.868132	220513
2,3-Diaminopropionic acid	C3H8N2O2	104.059	0.70388	0.844889	11592.9
Malonic acid	C3H4O4	104.011	0.703892	0.844889	11603.6
Dihydroxyacetone Phosphate	C3H7O6P	169.998	1.3184	0.843691	344675
Diethylthiophosphate	C4H11O3PS	170.017	1.31842	0.843691	346426
Gallic acid	C7H6O5	170.022	1.31842	0.843691	333660
Salvianolic acid D	C20H18O10	418.09	4.51944	0.833137	60285.4
Digitoxin	C41H64O13	764.435	2.10376	0.810798	13556.6
Neoandrographolide +HCOOH	C26H40O8.HCOOH	526.278	3.18508	0.790673	16598.5
D-Glucose	C6H12O6	180.063	0.702442	0.778996	93457.4
Nonadecanoic acid	C19H38O2	298.287	10.1623	0.776878	9706.68
Polydatin +HCOOH	C20H22O8.HCOOH	436.137	3.43289	0.747151	534475
Polygalaxanthone III	C25H28O15	568.143	2.8719	0.747139	47242.3
Periplocoside +HCOOH	C36H56O13.HCOOH	742.378	4.45124	0.732529	17223.8
Geniposide	C17H24O10	388.137	3.42983	0.726083	14986.2
Rehmannioside D	C27H42O20	686.227	5.57711	0.671895	35418.8
Specnuezhenide	C31H42O17	686.242	5.57711	0.671895	35418.8
Dihydroquercetin	C15H12O7	304.058	4.90853	0.671513	13954.6
Shikimic acid	C7H10O5	174.053	3.15069	0.667213	33739.9
2-Hydroxybutyric acid	C4H8O3	104.047	0.703888	0.623947	11601.3
Tyr	C9H11NO3	181.074	1.27499	0.622999	5753.09
Esculin hydrate	C15H16O9	340.079	2.90604	0.61145	17874.3
